# Supplementary material for: In vivo experimental study of anterior cervical fusion using bioactive polyetheretherketone in a canine model
Source: PLoS One. 2017 Sep 8;12(9):e0184495. doi: 10.1371/journal.pone.0184495 (PMC5590956; doi:10.1371/journal.pone.0184495)
Supplement: S2 File — Supporting information file of Fig 6. (XLSX) [file pone.0184495.s002.xlsx]

## Sheet: Sheet1
Specimen	Coating	Dog	Level	BIC section NO.1	BIC section No.4	BIC section NO. 7	BIC mean
1	Uncoated	1	C3/4	0	0	0	0
2	Uncoated	4	C5/6	0	0	0	0
3	Uncoated	5	C5/6	25	0	0	8
4	Uncoated	6	C3/4	26	0	0	8
5	Uncoated	7	C5/6	0	0	0	0
6	TiO2-coated	1	C5/6	0	0	0	0
7	TiO2-coated	2	C3/4	34	42	50	42
8	TiO2-coated	3	C3/4	34	0	35	23
9	TiO2-coated	6	C5/6	48	62	59	56
10	TiO2-coated	7	C3/4	22	53	52	43
